# Supplementary material for: Mam-Incept-Net: a novel inception model for precise interpretation of mammography images
Source: PeerJ Comput Sci. 2025 Aug 28;11:e3149. doi: 10.7717/peerj-cs.3149 (PMC12453803; doi:10.7717/peerj-cs.3149)
Supplement: Supplemental Information 1 [file peerj-cs-11-3149-s001.zip]

Archive with 1 entries (1 files):
- Mam-Incept-NET.py
