# Supplementary material for: Mam-Incept-Net: a novel inception model for precise interpretation of mammography images
Source: PeerJ Comput Sci. 2025 Aug 28;11:e3149. doi: 10.7717/peerj-cs.3149 (PMC12453803; doi:10.7717/peerj-cs.3149)
Supplement: Supplemental Information 1 [file peerj-cs-11-3149-s001.zip › Mam-Incept-NET.py]

import os

runno = 1

#trainable_blocks = ["stage_0", "stage_1", "stage_2", "stage_3"]
trainable_blocks = ["stage_3"]
runno=str(runno)
# In[6]:

name = 'Model-ConvNextTiny-Test1'
dataset = 'Test1'
path = './%s_%s/%s' % (name, dataset, runno)
os.makedirs(path,exist_ok=True)

# 
tb_path = './tensorboard-final/%s_%s/%s' % (name, dataset, runno)


import tensorflow as tf

image_size = (224, 224)
crop_size = (224, 224)
batch_size = 64

dbName = "your dataset path"

train_path = dbName+'/train'
val_path = dbName+'/val'
test_path = dbName+'/test'

def dataset(ds_path, image_size, crop_size, batch_size, train):
    ds = tf.keras.preprocessing.image_dataset_from_directory(
        ds_path, shuffle=train, label_mode='categorical',
        batch_size=batch_size, image_size=image_size)
    
    gen = tf.keras.preprocessing.image.ImageDataGenerator(
        rotation_range=20,
        width_shift_range=0.2,
        height_shift_range=0.2,
        #horizontal_flip=True,
        #vertical_flip=True,
        shear_range=0.2,
        zoom_range=0.2)
    @tf.function
    def augment(images, labels):
        aug_images = tf.map_fn(lambda image: tf.numpy_function(gen.random_transform,[image],tf.float32),images)
        aug_images = tf.ensure_shape(aug_images, images.shape)
        return aug_images, labels
    if train:
        ds = ds.map(augment, tf.data.experimental.AUTOTUNE)
    ds = ds.prefetch(tf.data.experimental.AUTOTUNE)
    return ds

train_ds = dataset(train_path, image_size, crop_size, batch_size, train=True)
val_ds = dataset(val_path, image_size, crop_size, batch_size, train=False)
test_ds = dataset(test_path, image_size, crop_size, batch_size, train=False)


#TRAINING
seed = 100
tf.keras.utils.set_random_seed(seed)

from tensorflow.keras.models import Model
from tensorflow.keras.layers import Lambda, Input
from tensorflow.keras.layers import Conv2D, MaxPooling2D, Concatenate,BatchNormalization,Activation 
from tensorflow.keras.models import Sequential
from tensorflow.keras.layers import Conv2D, Dropout, GlobalAveragePooling2D, Dropout, Dense, BatchNormalization, Flatten
from tensorflow.keras.callbacks import ModelCheckpoint
from tensorflow.keras.callbacks import TensorBoard
from matplotlib import pyplot as plt

base_model = tf.keras.applications.ConvNeXtTiny(include_top=False,input_shape=(224,224,3),include_preprocessing=True)
base_model.summary()

layer_name = 'layer_normalization'
feature_ex_model = Model(inputs=base_model.input, outputs=base_model.get_layer(layer_name).output, name='ConvNext_features')
feature_ex_model.trainable = False
feature_ex_model.summary()

image_input = Input((224, 224, 3), name='Image_Input')
out =feature_ex_model(image_input)
feature_ex_model = Model(inputs=image_input, outputs=out)


def inception_merge(layer_in, filt1, filt2, filt3):
    conv1 = Conv2D(filt1, (1,1), padding='same', activation='relu')(layer_in)
    conv3 = Conv2D(filt2, (3,3), padding='same', activation='relu')(layer_in)
    conv5 = Conv2D(filt3, (5,5), padding='same', activation='relu')(layer_in)
    pool = MaxPooling2D((3,3), strides=(1,1), padding='same')(layer_in)
    layer_out = Concatenate()([conv1, conv3, conv5, pool])
    return layer_out


out = inception_merge(feature_ex_model.output, 64, 128, 32)


num_classes = 2

bn1 = BatchNormalization(name='BN')(out)
f = GlobalAveragePooling2D()(bn1)
dropout = Dropout(0.3, name='Dropout')(f)
desneout = Dense(num_classes, activation='softmax', name='Predictions')(dropout)

new_model = Model(inputs=feature_ex_model.input, outputs=desneout)
opt = keras.optimizers.Adam(learning_rate=0.001)
new_model.compile(loss='categorical_crossentropy', optimizer=opt, metrics=['accuracy'])


callbacks += [TensorBoard(tb_path)]

init_epochs=100

train_history = new_model.fit(train_ds, epochs=init_epochs,validation_data=val_ds,verbose=1, callbacks=callbacks)
new_model.save_weights(path + '/init_model.h5')

new_model.evaluate(test_ds)

#Start Fine Tuning

new_model.get_layer('ConvNext_features').trainable = True
for layer in new_model.get_layer('ConvNext_features').layers:
    for block_name in trainable_blocks:
        #if layer.name.startswith(block_name):
        if layer.name.find(block_name)>-1:
            layer.trainable = True
            print("Layer Name: ",layer.name, "Trainable :",layer.trainable)
        else:
            layer.trainable = False
            print("Layer Name: ",layer.name, "Trainable :",layer.trainable)
new_model.summary()

lr_start = lr_min = 1e-5
lr_max = 5e-5

lr_warmup_epochs = 110
lr_exp_decay = 0.8

def lr_schedule(epoch):
    if epoch < lr_warmup_epochs:
        lr = (lr_max - lr_start) / lr_warmup_epochs * epoch + lr_start
    else:
        lr = (lr_max - lr_min) * lr_exp_decay ** (epoch - lr_warmup_epochs) + lr_min
    return lr

cbs = [keras.callbacks.LearningRateScheduler(lr_schedule, verbose=True)]

cbs += [TensorBoard(tb_path)]


#fine tuning epochs
epochs=50

new_model.compile('adam', 'categorical_crossentropy',metrics=['accuracy'])


train_history = new_model.fit(train_ds, epochs=init_epochs+epochs,validation_data=val_ds,initial_epoch=init_epochs, callbacks=cbs,verbose=1)
new_model.save_weights(path + '/finetuned_model.h5')

new_model.evaluate(test_ds)
