# Supplementary material for: Mam-Incept-Net: a novel inception model for precise interpretation of mammography images
Source: PeerJ Comput Sci. 2025 Aug 28;11:e3149. doi: 10.7717/peerj-cs.3149 (PMC12453803; doi:10.7717/peerj-cs.3149)
Supplement: Supplemental Information 2 [file peerj-cs-11-3149-s002.tex]

\begin{table*}[h]
\caption{\label{tab1} BI-RADS Assessment Categories}
\centering
\begin{tabular}{|p{1.1cm}| p{4.5cm}| p{1.8cm}| p{5cm}|}
\hline\hline
Category & Definition & Likelihood of malignancy & Meaning\\
\hline
 0 & Incomplete & NA & Need for additional imaging \\
\hline
 1 & Negative & 0\% & Normal interval follow-up \\
\hline
 2 & Benign findings & 0\% & USG and Normal interval follow-up \\
\hline
 3 & Probably benign findings & 0\%--2\% & MRI and 4 months follow-up for masses\newline
MRI and 6 months follow-up for microcalcifications \\
\hline
 4A & Suspicious abnormality & 2\%--10\% & Tissue diagnosis by biopsy \\
\hline
 4B & Suspicious abnormality & 10\%--50\% & Tissue diagnosis by biopsy \\
\hline
4C & Suspicious abnormality & 50\%--95\% & Tissue diagnosis by biopsy \\
\hline
 5 & Malignant & $>$95\% & Tissue diagnosis by biopsy and/or surgery \\ \hline
 6 & Biopsy-proven malignancy & 100\%  &  Mammography after chemotherapy \\
\hline\hline

\end{tabular}
\label{table:birads}
\end{table*}
